# Supplementary material for: Transcriptional and morphological profiling of parvalbumin interneuron subpopulations in the mouse hippocampus
Source: Nat Commun. 2021 Jan 4;12:108. doi: 10.1038/s41467-020-20328-4 (PMC7782706; doi:10.1038/s41467-020-20328-4)
Supplement: Supplementary file 4 — Source Data [file 41467_2020_20328_MOESM4_ESM.xlsx]

## Sheet: Summary
Sheet Names	Figure	Figure Title	Plot	Summary
Figure 1C	Figure 1	Morpho-transcriptomic profiling of PV-INs	1C	Statistical information on differentially expressed genes between PV-INs and SST-OLMs. Columns show log2 of fold change, p-value for significance, p-adjusted (FDR) for multiple testing adjusted significance, and whether a gene was enriched in PV-INs or SST-OLMs. Statistics were calculated with edgeR.
Figure 1D_1	Figure 1	Morpho-transcriptomic profiling of PV-INs	1D	Cell names, morphological types, and UMAP embedding coordinates for PV-INs and SST-OLM cells.
Figure 1D_2	Figure 1	Morpho-transcriptomic profiling of PV-INs	1D	Cell names, morphological types, and UMAP embedding coordinates for PV-INs.
Figure 1E	Figure 1	Morpho-transcriptomic profiling of PV-INs	1E	Average classification accuracy, and standard deviation for Random Forest classifications of PV-INs vs OLMs, BCs vs non-BCs, and BICs vs non-BICs.
Figure 2A	Figure 2	Transcriptomic properties of PV-INs	2A	Cell names, morphological type, proMMT generated cell types, and nbt-SNE generated coordinates for PV-INs.
Figure 2C	Figure 2	Transcriptomic properties of PV-INs	2C	List of 25 genes that are differentially expressed at a cutoff of p-adjusted<0.05 between at least 1 pair of proMMT types. If a gene is DE across multiple comparisons, it is listed multiple times. Statistics are calculated with edgeR. For each gene, we list the log2 fold change, p-value, p-adjusted, the two categories across which the comparison happened, and the % of cells that expressed the gen…
Figure 2E	Figure 2	Transcriptomic properties of PV-INs	2E	Quantification of percentage of PV-INs that mapped to a given continent in the CA1-INs data, using different sets of reference genes.
Figure 3A	Figure 3	Electrophysiological properties of PV-INs	3A	Electrophysiological properties of different morphological types. For each morphological type, we look at number of cells (count), average expression (mean), standard deviation, minimum, and maximum.
Figure 3B	Figure 3	Electrophysiological properties of PV-INs	3B	UMAP based plotting of data of PV-INs using electrophysiological properties. For each cell we display, we have their dendro-morphological type, axo-morphological type, proMMT generated type, morphological type, and UMAP embedding coordinates.
Figure 4A-E	Figure 4	Transcriptomic correlates of morphological PV types	4A-E	List of 52 genes that are differentially expressed at a cutoff of p-adjusted<0.15 between either morphological types, dendro-morphological types, or axo-morphological types. If a gene is DE across multiple comparisons, it is listed multiple times. Statistics are calculated with edgeR. For each gene, we list the log2 fold change, p-value, p-adjusted, the two categories across which the comparison …
Figure 5B_1	Figure 5	Analysis of CAM expression in morphological PV types	5B	Log2 Fold changes of most significant CAMs in pairwise PV-IN subtype comparisons. In cases where a gene was not expressed in at least 5 cells with a level of TPM>15 between the two groups in the comparison, comparisons were not made, and the values were left blank.
Figure 5B_2	Figure 5	Analysis of CAM expression in morphological PV types	5B	FDRs of most significant CAMs in pairwise PV-IN subtype comparisons. Comparisons. In cases where a gene was not expressed in at least 5 cells with a level of TPM>15 between the two groups in the comparison, comparisons were not made, and the values were left blank.
Figure 5B_3	Figure 5	Analysis of CAM expression in morphological PV types	5B	Log2 Fold changes and FDRs of top 8 most differentially expressed genes between PV-INs and SST-OLM cells.
Figure 5C_1	Figure 5	Analysis of CAM expression in morphological PV types	5C	Similarity between morphological PV types and SST-OLMs. Similarities between cells were calculated as Pearson correlation of log of CAM TPM expressions. To calculate similarities between two cell types, the average of all pairwise similarities of cells in the two cell types were taken. To not bias the results, when calculating the similarity of a cell type with itself, the distance of cells to th…
Figure 5C_2	Figure 5	Analysis of CAM expression in morphological PV types	5C	Similarity between axo-morphological PV types and SST-OLMs. Similarities between cells were calculated as Pearson correlation of log of CAM TPM expressions. To calculate similarities between two cell types, the average of all pairwise similarities of cells in the two cell types were taken. To not bias the results, when calculating the similarity of a cell type with itself, the distance of cells t…
Figure 5C_3	Figure 5	Analysis of CAM expression in morphological PV types	5C	Similarity between dendro-morphological PV-IN types and SST-OLMs. Similarities between cells were calculated as Pearson correlation of log of CAM TPM expressions. To calculate similarities between two cell types, the average of all pairwise similarities of cells in the two cell types were taken. To not bias the results, when calculating the similarity of a cell type with itself, the distance of c…
Figure 5D	Figure 5	Analysis of CAM expression in morphological PV types	5D	Log 2 of expression levels of specific CAMs in PV-INs. CAMs are taken from the Földy et al. (2016), and were shown as markers for regular-spiking, fast-spiking, or CA1 Pyramidal cells. Our PV-INs have expression consistent with what they showed for fast-spiking cells. Rows are genes, and columns are cells with their morphological cell types below the cell names.
Figure 6B-D	Figure 6	Morphological and electrophysiological analysis of vBC type PV-INs during circuit maturation	6B-D	Morphological data for a subset of vBCs that were used in our morphological analysis. For each cell we list its name, age, the length of its dendrite, the length of its axon, and the number of intersections at 25 μm intervals.
Figure 6E	Figure 6	Morphological and electrophysiological analysis of vBC type PV-INs during circuit maturation	6E	Electrophysiological comparison of <P21 and >P21 vBCs. For each age category we have number of cells (Count), average expression (Mean), standard deviation, minimum, and maximum for all 10 electrophysiological properties.
Figure 6F	Figure 6	Morphological and electrophysiological analysis of vBC type PV-INs during circuit maturation	6F	UMAP based embedding of vertical Basket Cells using electrophysiological properties. Columns are cell name, cell age (in days), x-coordinate, and y-coordinate of UMAP embedding.
Figure 7A	Figure 7	Age-dependent transcriptomic changes and onset of hemoglobin expression in PV-INs	7A	Genes that were found to be up-regulated or down-regulated with age in vBCs, using the Gini impurity measure. Statistics were calculated using a Monte Carlo method. Switching Age lists the cut-off point where the sliding window gives the best Gini impurity difference. p-value and p-adjusted are measures of significance, with and without accounting for multiple testing. A gene is considered up-reg…
Figure 7C	Figure 7	Age-dependent transcriptomic changes and onset of hemoglobin expression in PV-INs	7C	Measure of accuracy in predicting the age of a cell using a random forest classifier. For each of our PV-INs, we show cell name, morphological type, cell age, and the rate (%) with which it is predicted to be older than P25. Only vBCs were using in training the classifier.
Figure S2A	Figure S2	Single-cell RNAseq profiling of PV-INs	S2A	For each dataset and cell type, lists statistics for sequencing parameters. Also notes if a dataset was collected using Patch-Seq or FACS based methods.
Figure S2B	Figure S2	Single-cell RNAseq profiling of PV-INs	S2B	Lists differential gene expression comparison statistics for all genes comapred between OLM cells and PV-INs. We also denotate if a gene was considered whether or not a gene was considered significant.
Figure S4A_F	Figure S4	Transcriptomic characterization of PV-INs	S4A
Figure S5A	Figure S5	Cross-comparison of electrophysiological parameters measured in PV-INs	S5A	Gives morphological cell types, and each electrophysiological parameter value for each PV-IN.
Figure S6A_E	Figure S6	Support vector machine classification and gene selection in morphological PV types	S6A
Figure S7A	Figure S7	Expression of morphology-associated genes in the CA1-IN data set (Harris et al., 2018)	S7A	We ran a UMAP embedding on the PV-INs from the CA1-INs study, using genes that were significant at an FDR<0.15 in the comparisons from Figure 4. For each cell we list its cell type, x- and y- coordinates in the embedding, and the log2 TPM expression levels of each of the genes. For each gene, we also denote its best FDR score from any of the comparisons.
Figure S8A	Figure S8	Electrophysiological analysis of vBC type PV-INs during circuit maturation	S8A	We list vBCs by age, along with the values of their three electrophysiological parameters that were shown to be different between <P21 and >P21 cells.
Figure S9A	Figure S9	Transcriptomic analysis of vBC type PV-INs during circuit maturation	S9A	For each of the PV-INs, sorted by age, we list their morphological types, ages and their sequencing and read depths in Millions of reads.
Figure S9B_C	Figure S9	Transcriptomic analysis of vBC type PV-INs during circuit maturation	S9B
Figure S9D	Figure S9	Transcriptomic analysis of vBC type PV-INs during circuit maturation	S9D	Log 2 TPM of ligand gated genes in vBCs sorted by age.
Figure S9E	Figure S9	Transcriptomic analysis of vBC type PV-INs during circuit maturation	S9E	Log 2 TPM of voltage gated genes in vBCs sorted by age.
Figure S10B	Figure S10	Age-dependent gene expression changes in PV-INs	S10B	We performed UMAP embedding on vBCs using genes found significant by Monocle. Cells are sorted by age, and their age and x- and y- coordinates are shown.
Figure S10C	Figure S10	Age-dependent gene expression changes in PV-INs	S10C	For PV-INs, we used a bootstrap random forest algorithm to attempt to predict if they were P25 or older, or were P20 or younger. We order cells by age, and show their morphological types, ages, and the rate at which we predicted them to be P25 or older.
Figure S10D_I	Figure S10	Age-dependent gene expression changes in PV-INs	S10D
Figure S11A	Figure S11	Detection of hemoglobin mRNA expression in publicly available single-cell RNAseq datasets	S11A	Compilation of cell types by dataset, with summary statistics, along with mean and average expression rate statistics of hemoglobin genes in the celltypes.

## Sheet: Figure 1C
	log2 Fold Change	p-value	p-adjusted (FDR)	Enriched In
Gm19220	-4.15	4.98165e-26	4.27674e-22	SST
Layn	-10.98	1.38099e-24	5.92792e-21	SST
Dock10	5.65	3.45568e-24	9.889e-21	PV
Npas1	-11.01	3.84556e-22	8.25354e-19	SST
Gm15920	-7.39	1.18091e-18	2.02763e-15	SST
Ubb	-1.44	9.46369e-17	1.3541e-13	SST
Erbb4	12.46	2.35757e-16	2.89139e-13	PV
Ndnf	-8.61	3.53548e-15	3.79401e-12	SST
Lars2	3.12	4.78021e-14	4.55979e-11	PV
Ngf	12.51	1.01444e-13	8.70899e-11	PV
AW551984	-8.02	2.15863e-13	1.68472e-10	SST
Gfra1	13.63	4.38669e-12	3.13831e-09	PV
Pnoc	-7.21	4.93918e-12	3.26176e-09	SST
Reln	-6.32	7.2935e-12	4.47248e-09	SST
Gm7336	2.86	1.09931e-11	5.89848e-09	PV
Rtn1	-1.97	1.07729e-11	5.89848e-09	SST
Zfp280d	6.78	1.36337e-11	6.88502e-09	PV
Tac1	15.11	1.88602e-11	8.99525e-09	PV
Coch	-7.64	4.10312e-11	1.85396e-08	SST
Plch2	10.68	1.49422e-10	6.41395e-08	PV
Tll1	9.91	2.99036e-10	1.22249e-07	PV
Vmn1r13	4.32	7.69815e-10	3.00403e-07	PV
BC002163	6.07	9.69605e-10	3.61916e-07	PV
Thg1l	3.14	1.20029e-09	4.29355e-07	PV
Ckb	1.38	1.39973e-09	4.80668e-07	PV
Kcng4	13.01	1.71846e-09	5.67422e-07	PV
Ajap1	11.46	2.12275e-09	6.74956e-07	PV
Adamtsl5	11.96	2.24e-09	6.868e-07	PV
Syt2	9.42	2.33906e-09	6.92444e-07	PV
Rpl3-ps1	7.61	2.61771e-09	7.49103e-07	PV
Tcerg1l	11.4	2.95004e-09	8.1697e-07	PV
Cdh12	11.2	4.20329e-09	1.12766e-06	PV
Adamts1	12.58	4.47261e-09	1.16356e-06	PV
Cacna2d3	-3.14	5.53897e-09	1.39859e-06	SST
Pvalb	4.43	6.9925e-09	1.71516e-06	PV
Bex2	-2.15	7.67189e-09	1.82953e-06	SST
Bhlhe41	2.8	8.80336e-09	2.04262e-06	PV
St6gal1	10.6	1.71067e-08	3.86477e-06	PV
S100a10	-6.23	2.99173e-08	6.58564e-06	SST
Pthlh	11.96	3.9481e-08	8.47361e-06	PV
AW822252	3.06	4.08979e-08	8.56363e-06	PV
Nrp1	9.95	6.02262e-08	1.21727e-05	PV
Lin7a	9.65	6.09698e-08	1.21727e-05	PV
Sez6	4.86	6.68497e-08	1.30433e-05	PV
Calb1	-3.36	9.33485e-08	1.78088e-05	SST
Fggy	10.59	1.00719e-07	1.87973e-05	PV
Hhatl	10.87	1.04771e-07	1.91374e-05	PV
Ndfip1	-1.49	1.09629e-07	1.96077e-05	SST
Trps1	8.73	1.52155e-07	2.62246e-05	PV
Mef2c	3.56	1.52735e-07	2.62246e-05	PV
Kcnh1	10.17	1.89719e-07	3.19361e-05	PV
Olfr907	3.66	2.30542e-07	3.80616e-05	PV
Slc17a7	11.2	2.93336e-07	4.7515e-05	PV
Gabra5	10.32	3.00977e-07	4.78497e-05	PV
Calm2	-1.04	3.06829e-07	4.78932e-05	SST
Trib2	10.06	3.5828e-07	5.49256e-05	PV
Dgkb	10.24	3.97473e-07	5.9865e-05	PV
Adamts15	8.48	4.68561e-07	6.82165e-05	PV
Btn2a2	11.29	4.68815e-07	6.82165e-05	PV
Cntnap4	5.44	5.23094e-07	7.4846e-05	PV
Adm	8.32	5.43872e-07	7.54385e-05	PV
Mpdz	9.11	5.44809e-07	7.54385e-05	PV
Nxph2	10.84	5.93966e-07	8.09397e-05	PV
Tuba1c	3.35	6.13218e-07	8.22575e-05	PV
Phldb2	10.88	7.88372e-07	0.000104126	PV
Adcy2	-4.76	8.78417e-07	0.000114261	SST
C1ql1	10.95	9.21656e-07	0.000118096	PV
Gas1	11.27	1.00177e-06	0.000126473	PV
Sst	-5.67	1.02751e-06	0.000126909	SST
Zrsr1	-2.35	1.03479e-06	0.000126909	SST
Itpka	11.36	1.26454e-06	0.000151903	PV
Gm15515	3.08	1.27397e-06	0.000151903	PV
Pparg	9.12	1.3019e-06	0.000153107	PV
Asb2	10.82	1.35895e-06	0.000157657	PV
Frmd4b	-4.44	1.5015e-06	0.000171872	SST
Fras1	10.44	1.57665e-06	0.0001781	PV
Nog	7.22	1.65543e-06	0.00018457	PV
Galntl6	4.57	1.74734e-06	0.000190895	PV
Arhgap22	10.41	1.75663e-06	0.000190895	PV
Cap1	3.95	1.79284e-06	0.000192394	PV
Zfp108	9.49	1.81816e-06	0.000192702	PV
Arhgap29	10.52	1.95666e-06	0.000200461	PV
Cdh8	-4.76	1.96273e-06	0.000200461	SST
Myt1	10.19	1.96552e-06	0.000200461	PV
Mfge8	12.11	1.98477e-06	0.000200461	PV
Lmo1	-5.26	2.07031e-06	0.00020667	SST
Cnr1	-4.84	2.28339e-06	0.00022532	SST
Wfs1	8.96	2.33784e-06	0.000228072	PV
Clstn2	6.38	2.39577e-06	0.000231098	PV
Gm47669	3.31	2.55929e-06	0.000244127	PV
Kcnip2	5.93	2.60476e-06	0.000245735	PV
Lpar6	6.89	2.72388e-06	0.000253581	PV
Itgb2	10.54	2.747e-06	0.000253581	PV
Pecam1	2.52	2.84509e-06	0.000259841	PV
Gabrd	6.14	2.98234e-06	0.000269509	PV
Ddit4l	8.15	3.02448e-06	0.000270471	PV
Resp18	-2.73	3.70837e-06	0.00032821	SST
Tuba1a	-1.48	4.22574e-06	0.000370184	SST
Eif2a	1.85	4.42768e-06	0.000383956	PV
Grm1	-4.31	4.60319e-06	0.000395184	SST
Oprk1	-4.73	4.99003e-06	0.000424153	SST
Trpc3	7.23	5.26974e-06	0.000443537	PV
Garnl3	-3.39	5.41098e-06	0.000451003	SST
Vsnl1	-1.44	5.76059e-06	0.000475526	SST
Sgpp2	7.83	5.87279e-06	0.00048017	PV
Gda	-4.22	6.00791e-06	0.000486584	SST
mt-Co2	1.68	6.82268e-06	0.000547409	PV
Zcchc12	-4.07	7.14757e-06	0.000568165	SST
Egln3	7.25	7.5747e-06	0.000596595	PV
Slc4a4	7.71	7.86316e-06	0.000613684	PV
1110008L16Rik	8.28	7.9619e-06	0.000615792	PV
Gm4034	3.42	8.23549e-06	0.000631265	PV
Cck	5.32	9.51781e-06	0.000716758	PV
Moxd1	5.38	9.49794e-06	0.000716758	PV
Gpm6a	-1.8	1.09134e-05	0.000814712	SST
Zwint	-1.44	1.14332e-05	0.000846157	SST
Qpct	-4.44	1.23448e-05	0.000905811	SST
Ccnd2	-3.51	1.24742e-05	0.000907554	SST
Gm2961	2.69	1.27806e-05	0.00092203	PV
Tmem91	-3.86	1.33926e-05	0.000958128	SST
Wls	6.84	1.36149e-05	0.000965985	PV
mt-Cytb	1.55	1.37492e-05	0.000967518	PV
Cplx2	-2.51	1.39111e-05	0.000970949	SST
Ppm1l	5.25	1.42548e-05	0.000986914	PV
Aox3	7.94	1.46881e-05	0.00100579	PV
Caln1	4.42	1.47617e-05	0.00100579	PV
Lamb1	4.74	1.51744e-05	0.00102289	PV
Pde5a	5.52	1.5251e-05	0.00102289	PV
Saa3	2.67	1.54296e-05	0.00102684	PV
Pi4kb	2.99	1.58332e-05	0.0010456	PV
Bex1	-3.7	1.67694e-05	0.00109897	SST
Prr15	2.68	1.78964e-05	0.00115771	PV
Pde1a	-4.35	1.79354e-05	0.00115771	SST
Pde11a	6.31	1.96215e-05	0.00125709	PV
mt-Atp6	1.62	2.18729e-05	0.00139096	PV
Kcnab3	4.28	2.45083e-05	0.00154708	PV
Ebpl	-2.62	3.12341e-05	0.00194708	SST
Cox6a2	5.81	3.12985e-05	0.00194708	PV
Lypd6b	-3.86	3.24967e-05	0.00200708	SST
Grik1	-3.98	3.29386e-05	0.00201984	SST
Kbtbd7	7.45	3.33483e-05	0.00203046	PV
Gabrg1	-4.3	3.66057e-05	0.0022131	SST
Cpne7	7.22	3.83299e-05	0.00230114	PV
Tmsb10	-2.36	4.45522e-05	0.00263811	SST
Gm10800	4.63	4.45575e-05	0.00263811	PV
Gad1	1.27	4.78601e-05	0.00281424	PV
Lmo4	-2.85	4.95435e-05	0.00289341	SST
Uchl1	-1.48	5.17338e-05	0.00299658	SST
Mmachc	2.39	5.20082e-05	0.00299658	PV
Ogdhl	3.73	5.48035e-05	0.00313659	PV
Cacna1g	-4.14	5.72726e-05	0.00325619	SST
Doc2a	-4.36	5.98128e-05	0.00337824	SST
Col19a1	-3.08	6.12485e-05	0.00342367	SST
Adamts8	7.45	6.14147e-05	0.00342367	PV
mt-Co3	1.62	6.22647e-05	0.00344866	PV
mt-Nd4	1.72	6.71428e-05	0.00367995	PV
Sphk1	6.27	6.72979e-05	0.00367995	PV
Pak2	2.34	7.45393e-05	0.00405013	PV
mt-Nd1	1.58	8.22015e-05	0.00443836	PV
Cd55	-4.11	9.26313e-05	0.00497025	SST
mt-Co1	1.45	0.000100578	0.0053631	PV
Ctxn2	-4.22	0.000111886	0.00592925	SST
Plxna4	2.74	0.00012498	0.00654239	PV
Man1a	-4.08	0.000124249	0.00654239	SST
Chrna7	-4.09	0.000139661	0.00726661	SST
Platr25	5.76	0.000148114	0.00766001	PV
Syt5	-3.99	0.000155911	0.00801493	SST
Cdh9	-3.5	0.000157773	0.00806236	SST
Rasgrp1	6.22	0.000163115	0.00828607	PV
Gm4459	2.56	0.000180361	0.00905498	PV
B3gat1	4.06	0.000186281	0.00924405	PV
Fxyd6	-4.19	0.000193818	0.00956281	SST
Cd200	-3.18	0.000204178	0.00995946	SST
Utrn	-3.19	0.000209156	0.0101447	SST
Igf1	-3.49	0.000214327	0.0103371	SST
Kcnab1	3.39	0.00021716	0.0104152	PV
mt-Nd5	2.1	0.000225925	0.0107754	PV
Synpr	-3.04	0.000232997	0.0110513	SST
Npy	-4	0.00024557	0.0115836	SST
Tmem130	-1.82	0.000254369	0.0119331	SST
Tmbim1	2.35	0.000264935	0.0122631	PV
Itpr1	2.74	0.000264967	0.0122631	PV
Hba-a2	3.68	0.000265689	0.0122631	PV
mt-Nd2	1.56	0.00028497	0.0130827	PV
Asl	-2.06	0.00030122	0.0137552	SST
Nfia	2.66	0.000311634	0.0141554	PV
Enox1	3.92	0.000321553	0.0145291	PV
Nlgn1	2.63	0.000324077	0.0145665	PV
Kcnab2	3.29	0.000333676	0.0149198	PV
Olfm3	-3.74	0.000358905	0.0158933	SST
Hbb-bt	4.7	0.000359149	0.0158933	PV
Gm29216	1.43	0.000379605	0.0167124	PV
Entpd1	4.41	0.000384961	0.0168617	PV
Basp1	-1.5	0.000393652	0.0171548	SST
Pygm	4.46	0.000435229	0.0188709	PV
Wwtr1	6.02	0.00044938	0.0193866	PV
Ppp1r16b	2.21	0.000472762	0.0202933	PV
Parm1	4.68	0.000490159	0.0209354	PV
mt-Nd3	2.12	0.000511667	0.0217458	PV
Fstl5	-3.44	0.000527749	0.0223188	SST
Rab11b-ps2	3.38	0.00053765	0.0226261	PV
Igf2bp3	2.16	0.000544606	0.0228071	PV
Cd300a	4.42	0.000551571	0.0229866	PV
Prkcb	2.41	0.000558135	0.0230678	PV
Gm8113	-3.42	0.000558893	0.0230678	SST
Tspan7	-1.17	0.000577568	0.0237245	SST
Tmem59l	-1.33	0.000602913	0.0245905	SST
Arhgap31	3.57	0.000606387	0.0245905	PV
Sec14l1	2.57	0.000607243	0.0245905	PV
Fam43a	4.59	0.000613425	0.0247242	PV
Nppc	-3.44	0.000617999	0.0247922	SST
mt-Atp8	1.6	0.000649061	0.0257972	PV
Grin3a	-3.13	0.000647919	0.0257972	SST
Mcc	1.89	0.000659216	0.0259675	PV
Ccdc173	-2.86	0.000662047	0.0259675	SST
Zdhhc22	-2.32	0.000663899	0.0259675	SST
Nhs	4.87	0.000665446	0.0259675	PV
Atp1a1	-2.3	0.000690865	0.0268375	SST
Tnfrsf14	1.87	0.000696747	0.0268537	PV
Zcchc18	-1.32	0.000697539	0.0268537	SST
Stmn4	-2.76	0.000709373	0.0271874	SST
Mgat5b	4.09	0.000715992	0.0273191	PV
Kcnc1	1.94	0.000805514	0.0305988	PV
Pou3f3	-2.99	0.000811599	0.0306942	SST
Map4	1.05	0.000826118	0.0311063	PV
C2cd2	4.96	0.000857071	0.0321308	PV
Nap1l5	-1.07	0.000862539	0.0321952	SST
Pknox2	4.35	0.000878716	0.0326571	PV
Heatr5b	5.21	0.000903857	0.0330196	PV
Klf10	2.44	0.000901487	0.0330196	PV
Ache	-2.72	0.000895111	0.0330196	SST
D430041D05Rik	4.14	0.0008993	0.0330196	PV
Timp2	-2.09	0.0009273	0.0337325	SST
Cd81	-1.16	0.000956963	0.0346647	SST
Aldoc	2.63	0.000995862	0.0359222	PV
Nacc2	2.98	0.00101213	0.0363563	PV
Bcas1	5.82	0.00104898	0.037484	PV
Nenf	-2.11	0.00105731	0.037484	SST
Btbd11	2.71	0.00105856	0.037484	PV
Epb41l4a	5.21	0.00106462	0.037484	PV
Nell1	-3.48	0.00106536	0.037484	SST
Mical2	2.23	0.00108871	0.0381492	PV
Pgrmc1	-1.75	0.00110909	0.0387056	SST
Furin	2.69	0.00111451	0.0387371	PV
Gng3	-1.15	0.00113815	0.0393992	SST
Asic2	-2.84	0.0011524	0.0397323	SST
Man1c1	3.54	0.00116075	0.0398603	PV
Pnck	-2.41	0.00119709	0.0409444	SST
Fmn1	4.43	0.00122234	0.0416421	PV
Arhgdig	-2.06	0.00123949	0.0420593	SST
Bex3	-1.24	0.00134066	0.0450554	SST
Neurl3	3.83	0.0013435	0.0450554	PV
Stmn2	-1.41	0.00134353	0.0450554	SST
Gpr83	2.39	0.00135103	0.0451308	PV
Sub1	-1.09	0.00136978	0.0455796	SST
Cit	1.64	0.00140854	0.0466884	PV
Ncan	1.9	0.00141732	0.0467988	PV
Nin	-2.52	0.00142777	0.0468592	SST
Nefh	2.77	0.00143006	0.0468592	PV
Gja1	3.4	0.00152605	0.0498142	PV
Tpbgl	4.25	0.00153189	0.0498155	PV

## Sheet: Figure 1D_1
Cell	CellType	UMAP X-coordinate	UMAP Y-coordinate
O24	hBIC	-1.83	-0.36
O31	vBIC	-0.93	-0.67
O32	vBIC	0.27	-1.08
O36	vBC	-0.92	-2.88
O39	vBC	-2.69	-1.45
O41	vAAC	-3.16	-0.4
O44	vBIC	-0.72	-0.94
O46	vBC	-1.54	-0.59
O47	vBC	-0.28	-2.12
O48	vBC	-2.58	-1.35
O49	vBC	-0.25	-3.26
O52	vBC	-1.35	-1.1
O54	hBC	-3.35	-0.33
O55	vBC	-3.26	-0.2
O56	vBIC	-0.09	-1.07
O58	hBC	-1.56	-2.93
O60	vBC	-1.38	-3.16
O61	hBIC	-1.26	-0.89
O62	vBC	0.03	-2.43
O65	hBC	-2.43	-0.38
O66	hBIC	-1.06	-0.91
O71	hBIC	-2.18	-0.33
O73	vBC	-0.05	-2.65
O76	vBIC	-0.34	-3.34
O78	hBIC	0.27	-1.05
O80	vBC	-0.61	-2.36
O87	vBIC	-0.14	-2.44
O89	vAAC	-0.7	-2.63
O90	vBC	-1.64	-1.67
O100	vBC	-2.71	-1.11
O102	hBC	-0.31	-1.74
O103	vBC	-0.6	-2.4
O104	hBIC	0.15	-0.88
O106	hBC	-1.6	-0.58
O109	vBC	-1.99	-0.67
O111	vBC	-1.95	-0.71
O113	vBC	-0.8	-3.17
O117	vBC	-3.08	-0.26
O125	hBIC	0.34	-1.44
O127	vAAC	-1.79	-1.95
O128	vBC	-2.47	-1.22
O129	vBC	-2.31	-0.82
O130	vBC	-1.51	-2.21
O131	vBC	-3.19	-0.36
O132	vAAC	-0.77	-3.09
O134	vBIC	-1.25	-1.4
O135	vBC	-1.75	-2.57
O137	vBC	-3.04	-0.64
O141	vBIC	0.31	-0.96
O145	vBC	-2.29	-1.05
O147	vAAC	-1.94	-2.34
O149	vAAC	-2.04	-2.1
O151	hBIC	-0.37	-0.94
O159	hBIC	-3.32	-0.59
O160	vBC	-1.85	-0.85
O162	hBC	-1.29	-2.52
O164	vAAC	-1.68	-2.49
O165	vBIC	-1.41	-1.48
O171	vBC	-2.63	-0.39
O427	hBIC	0.3	-1.32
O430	vBC	-1.17	-1.95
O433	hBIC	-0.17	-3.21
O434	hBC	-1.14	-2.53
O435	vBC	-1.44	-2.19
O439	hBC	-0.19	-2.87
O440	hBC	-2.12	-0.8
O454	vBC	-0.09	-1.78
Som5	SST-OLM	-17.73	-4.81
Som6	SST-OLM	-16.73	-4.54
Som7	SST-OLM	-18.18	-4.16
Som9	SST-OLM	-17.36	-4.51
Som11	SST-OLM	-16.8	-4.43
Som14	SST-OLM	-17.29	-4.34
Som17	SST-OLM	-18.23	-4.81
Som43	SST-OLM	-17.38	-4.06
Som45	SST-OLM	-17.68	-4.27
Som47	SST-OLM	-16.91	-4.29
Som48	SST-OLM	-17.89	-4.48
Som105	SST-OLM	-17.97	-4.59
Som109	SST-OLM	-18.19	-4.46
Som115	SST-OLM	-17.11	-4.06
Som116	SST-OLM	-17.92	-4.89
Som124	SST-OLM	-17.82	-4.52
Som126	SST-OLM	-18.24	-4.87
Som127	SST-OLM	-17.84	-4.86
Som128	SST-OLM	-17.56	-4.19
Som131	SST-OLM	-17.22	-4.2
Som134	SST-OLM	-18.27	-4.65
Som137	SST-OLM	-16.95	-4.56
Som138	SST-OLM	-18.14	-4.76

## Sheet: Figure 1D_2
Cell	CellType	UMAP X-coordinate	UMAP Y-coordinate
O24	hBIC	-3.86	-2.66
O31	vBIC	-4.92	-2.75
O32	vBIC	-6.92	-3.11
O36	vBC	-6.94	-1.86
O39	vBC	-3.36	-2.3
O41	vAAC	-3.28	-3.47
O44	vBIC	-5.26	-3.01
O46	vBC	-4.54	-2.84
O47	vBC	-6.83	-1.56
O48	vBC	-3.49	-1.81
O49	vBC	-7.58	-1.94
O52	vBC	-4.59	-2.35
O54	hBC	-3.37	-3.76
O55	vBC	-2.89	-3.6
O56	vBIC	-7.07	-3.37
O58	hBC	-5.86	-0.98
O60	vBC	-2.58	-3.47
O61	hBIC	-4.95	-2.18
O62	vBC	-7.16	-1.05
O65	hBC	-3.51	-2.73
O66	hBIC	-5.5	-3.17
O71	hBIC	-4.01	-2.27
O73	vBC	-7.35	-1.1
O76	vBIC	-7.84	-2.12
O78	hBIC	-6.48	-3.28
O80	vBC	-6.81	-0.68
O87	vBIC	-7.57	-1.29
O89	vAAC	-7.07	-1.79
O90	vBC	-6.46	-0.78
O100	vBC	-3.39	-2.22
O102	hBC	-7.13	-0.9
O103	vBC	-6.92	-0.96
O104	hBIC	-6.24	-2.96
O106	hBC	-4.23	-2.36
O109	vBC	-4.27	-3.13
O111	vBC	-4.18	-2.91
O113	vBC	-7.51	-1.89
O117	vBC	-2.91	-3.71
O125	hBIC	-6.82	-2.56
O127	vAAC	-4.69	-1.21
O128	vBC	-4.06	-1.55
O129	vBC	-3.82	-2.17
O130	vBC	-5.08	-1.14
O131	vBC	-3.22	-3.71
O132	vAAC	-7.03	-1.76
O134	vBIC	-5.12	-2.57
O135	vBC	-5.49	-1.23
O137	vBC	-3.67	-3.13
O141	vBIC	-6.56	-3.09
O145	vBC	-3.9	-1.91
O147	vAAC	-4.9	-1.36
O149	vAAC	-4.87	-1.44
O151	hBIC	-5.98	-3.01
O159	hBIC	-2.81	-3.46
O160	vBC	-4.44	-2.52
O162	hBC	-6.25	-1.44
O164	vAAC	-5.79	-1.07
O165	vBIC	-5.19	-2.13
O171	vBC	-3.69	-3.45
O427	hBIC	-6.89	-2.94
O430	vBC	-6.21	-1.75
O433	hBIC	-7.64	-2.27
O434	hBC	-6.6	-1.32
O435	vBC	-5.16	-0.96
O439	hBC	-7.1	-2.38
O440	hBC	-4.22	-3.18
O454	vBC	-6.33	-2.79

## Sheet: Figure 1E
	Mean	Stand_Dev
PV vs SST	0.9997	0.00547174
BIC vs non-BIC	0.801375	0.135742
BC vs non-BC	0.620091	0.13934

## Sheet: Figure 2A
Cell	Morphology	proMMT classification	nbt-SNE X-coordinate	nbt-SNE Y-coordinate
O24	hBIC	Synpr	2.35	-214.02
O31	vBIC	Synpr	114.16	-60.22
O32	vBIC	Synpr	-45.84	-156.94
O36	vBC	Pthlh.Snca	-14.4	133.33
O39	vBC	Pthlh.Snca	11.25	16.97
O41	vAAC	Pthlh.2900055J20Rik.Npy	-172.72	2.74
O44	vBIC	Synpr	-97.45	-111.67
O46	vBC	Synpr	-78.84	-92.05
O47	vBC	Pthlh.Snca	-75.2	17.89
O48	vBC	Pthlh.Snca	-113.08	105.45
O49	vBC	Pthlh.2900055J20Rik.Pcp4	152.03	56.63
O52	vBC	Pthlh.2900055J20Rik.Pcp4	-53.57	-26.47
O54	hBC	Pthlh.2900055J20Rik.Pcp4	160.65	86.53
O55	vBC	Pthlh.2900055J20Rik.Pcp4	110.16	148.4
O56	vBIC	Pthlh.2900055J20Rik.Npy	-28.75	-112.42
O58	hBC	Pthlh.2900055J20Rik.Pcp4	-7.24	54.54
O60	vBC	Pthlh.2900055J20Rik.Pcp4	195.42	116.88
O61	hBIC	Pthlh.2900055J20Rik.Npy	70.98	-156.79
O62	vBC	Pthlh.Snca	87.67	-25.23
O65	hBC	Synpr	-136.65	-77.42
O66	hBIC	Synpr	10.26	-152.95
O71	hBIC	Synpr	-118.21	-142.04
O73	vBC	Pthlh.2900055J20Rik.Pcp4	82.03	18.24
O76	vBIC	Pthlh.2900055J20Rik.Npy	107.96	-138.4
O78	hBIC	Synpr	-51.08	-182.98
O80	vBC	Pthlh.Snca	-121.68	52.41
O87	vBIC	Synpr	123.48	3.03
O89	vAAC	Pthlh.Snca	-79.5	145.04
O90	vBC	Pthlh.Snca	-144.35	66.6
O100	vBC	Pthlh.2900055J20Rik.Npy	-138.31	120.1
O102	hBC	Synpr	-118.89	-40.99
O103	vBC	Pthlh.Snca	-86.07	96.6
O104	hBIC	Synpr	-59.35	-69.22
O106	hBC	Synpr	-103.25	-64.34
O109	vBC	Pthlh.Snca	-89.95	-12.75
O111	vBC	Pthlh.Snca	-107.1	0.54
O113	vBC	Pthlh.2900055J20Rik.Pcp4	106.23	82.22
O117	vBC	Pthlh.2900055J20Rik.Pcp4	151.4	129.13
O125	hBIC	Pthlh.Snca	-13.2	-83.48
O127	vAAC	Pthlh.2900055J20Rik.Npy	-34.41	76.32
O128	vBC	Pthlh.Snca	-70.16	121.1
O129	vBC	Pthlh.Snca	-52.84	32.22
O130	vBC	Pthlh.Snca	40.23	63.11
O131	vBC	Pthlh.2900055J20Rik.Pcp4	186.11	94.77
O132	vAAC	Pthlh.2900055J20Rik.Pcp4	28.01	151.31
O134	vBIC	Synpr	-67.08	-112.89
O135	vBC	Pthlh.2900055J20Rik.Pcp4	85.49	133.59
O137	vBC	Pthlh.2900055J20Rik.Pcp4	66.44	100.9
O141	vBIC	Synpr	-21.16	-166.98
O145	vBC	Pthlh.Snca	-97.48	78.41
O147	vAAC	Pthlh.2900055J20Rik.Pcp4	40.09	123.08
O149	vAAC	Pthlh.2900055J20Rik.Pcp4	24.76	86.03
O151	hBIC	Synpr	-76.55	-149.86
O159	hBIC	Synpr	215.97	91.84
O160	vBC	Pthlh.2900055J20Rik.Pcp4	77.44	52.09
O162	hBC	Pthlh.2900055J20Rik.Pcp4	53.71	30.41
O164	vAAC	Pthlh.2900055J20Rik.Pcp4	13.45	118.2
O165	vBIC	Pthlh.2900055J20Rik.Npy	52.23	-85.69
O171	vBC	Pthlh.2900055J20Rik.Pcp4	-73.09	59.9
O427	hBIC	Pthlh.2900055J20Rik.Npy	11.55	-190.31
O430	vBC	Pthlh.2900055J20Rik.Pcp4	-30.39	-11.38
O433	hBIC	Pthlh.2900055J20Rik.Pcp4	48.63	-7.49
O434	hBC	Pthlh.2900055J20Rik.Pcp4	2.16	82.4
O435	vBC	Pthlh.2900055J20Rik.Pcp4	76.96	-54.19
O439	hBC	Pthlh.2900055J20Rik.Pcp4	18.77	-40.58
O440	hBC	Pthlh.2900055J20Rik.Npy	0.85	-59.41
O454	vBC	Pthlh.2900055J20Rik.Npy	48.96	-149.73

## Sheet: Figure 2C
	log2 Fold Change	p-value	p-adjusted (FDR)	Category 1	Category 2	Rate in this study (%)	Rate in CA1-INs study (%)
Npy	13.96	7.21862e-13	6.10046e-09	Pthlh.2900055J20Rik.Pcp4	Synpr	35.19	31.73
Npy	-12.28	1.40994e-12	1.13726e-08	Pthlh.2900055J20Rik.Npy	Pthlh.2900055J20Rik.Pcp4	35.19	31.73
Zcchc12	11.9	4.10755e-12	1.73565e-08	Pthlh.2900055J20Rik.Pcp4	Synpr	29.63	26.51
Enpp2	13.99	8.47881e-12	2.38848e-08	Pthlh.2900055J20Rik.Pcp4	Synpr	35.19	5.01
Snca	11.13	2.50851e-11	2.08081e-07	Pthlh.2900055J20Rik.Pcp4	Pthlh.Snca	48.15	70.98
Hs3st2	11.02	3.98751e-10	1.65382e-06	Pthlh.2900055J20Rik.Pcp4	Pthlh.Snca	25.93	10.44
Cd36	10.98	9.18831e-09	1.94126e-05	Pthlh.2900055J20Rik.Pcp4	Synpr	7.41	1.67
Snca	9.23	4.58744e-08	7.75368e-05	Pthlh.2900055J20Rik.Pcp4	Synpr	48.15	70.98
Sst	9.48	1.23802e-07	0.000174375	Pthlh.2900055J20Rik.Pcp4	Synpr	37.04	24.01
Prelid3a	8.43	1.70206e-07	0.000205487	Pthlh.2900055J20Rik.Pcp4	Synpr	42.59	11.27
Ano3	8.77	2.45041e-07	0.000258855	Pthlh.2900055J20Rik.Pcp4	Synpr	29.63	4.8
Synpr	6.4	4.52782e-07	0.000425162	Pthlh.2900055J20Rik.Pcp4	Synpr	59.26	22.96
Pthlh	-13.37	1.37862e-07	0.000574402	Pthlh.Snca	Synpr	40.74	38.2
Sst	12.46	1.29221e-07	0.000574402	Pthlh.Snca	Synpr	37.04	24.01
Pthlh	-12.18	9.8132e-07	0.000829313	Pthlh.2900055J20Rik.Pcp4	Synpr	40.74	38.2
Prelid3a	8.11	4.15375e-07	0.00114851	Pthlh.2900055J20Rik.Pcp4	Pthlh.Snca	42.59	11.27
Anxa3	-10.78	3.70438e-06	0.00284597	Pthlh.2900055J20Rik.Pcp4	Synpr	33.33	2.51
Pde11a	-8.18	1.93154e-06	0.00374133	Pthlh.Snca	Synpr	53.7	30.69
C1ql1	-12.81	1.49604e-06	0.00374133	Pthlh.Snca	Synpr	24.07	40.71
Anxa3	-10.52	2.24489e-06	0.00374133	Pthlh.Snca	Synpr	33.33	2.51
Nell1	10.33	2.78264e-06	0.00386463	Pthlh.Snca	Synpr	11.11	6.05
Slc15a3	-11.85	4.37151e-06	0.00906543	Pthlh.2900055J20Rik.Pcp4	Pthlh.Snca	22.22	22.76
Rxfp3	9.24	1.31676e-05	0.0156751	Pthlh.Snca	Synpr	20.37	10.23
Pxylp1	7.42	3.12511e-05	0.0220086	Pthlh.2900055J20Rik.Pcp4	Synpr	14.81	5.43
Cd36	12.1	2.38327e-05	0.0248248	Pthlh.Snca	Synpr	7.41	1.67
Gabra5	6.85	4.05351e-05	0.0263509	Pthlh.2900055J20Rik.Pcp4	Synpr	40.74	5.01
Cryab	12.08	2.87062e-05	0.0265788	Pthlh.Snca	Synpr	20.37	10.23
Tmem132b	8.05	3.49266e-05	0.0287405	Pthlh.Snca	Synpr	18.52	16.08
Rad50	11.32	3.7939e-05	0.0287405	Pthlh.Snca	Synpr	12.96	7.72
Mctp2	-7.57	4.82093e-05	0.0334774	Pthlh.Snca	Synpr	38.89	7.93
Tmem176a	-12.04	2.05308e-05	0.0340606	Pthlh.2900055J20Rik.Pcp4	Pthlh.Snca	16.67	4.8
Slc44a5	6.53	7.93777e-05	0.0479158	Pthlh.2900055J20Rik.Pcp4	Synpr	27.78	11.48

## Sheet: Figure 2E
	Chi-squared	Correlation	F-classification	Harris et al.	Mutual information	Kobak on Pvalb
Other	4.48	8.96	4.48	2.99	4.48	0
Pvalb.C1ql1	7.46	1.49	13.43	14.93	10.45	11.94
Pvalb.Tac1	88.06	89.55	82.09	82.09	85.07	88.06

## Sheet: Figure 3A
	vAAC (Count)	vBIC (Count)	hBIC (Count)	vBC (Count)	hBC (Count)	vAAC (Mean)	vBIC (Mean)	hBIC (Mean)	vBC (Mean)	hBC (Mean)	vAAC (Standard Deviation)	vBIC (Standard Deviation)	hBIC (Standard Deviation)	vBC (Standard Deviation)	hBC (Standard Deviation)	vAAC (Minimum)	vBIC (Minimum)	hBIC (Minimum)	vBC (Minimum)	hBC (Minimum)	vAAC (Maximum)	vBIC (Maximum)	hBIC (Maximum)	vBC (Maximum)	hBC (Maximum)
Resting membrane potential (mV)	6	9	11	31	9	-65.19	-61.48	-63.08	-62.87	-66.6	5.48	5.16	4.71	6.59	8.39	-73.41	-70.94	-71.72	-80.2	-83.16	-59.17	-54.18	-56.82	-50.66	-56.52
Input resistance (MOhm)	6	9	11	31	9	79.48	86.43	99.46	76.41	114.17	9.09	24.37	24.69	25.42	54.8	64.34	58.2	73.35	47.4	70.61	89.85	127.43	148.17	163.13	239.14
Capacitance (pF)	6	9	11	31	9	59.73	49.85	45.33	54.37	51.42	18.63	11.54	7.82	14.3	13.3	39.67	36.7	32.58	25.77	38.26	86.09	66.2	57.53	89.59	83.97
AP firing threshold (pA)	6	9	11	31	9	190.44	214.48	202.68	227.8	192.07	121.2	131.98	96.6	129.24	96.29	75	50	75	0	46.07	381.27	469.89	375	475	375
AP symmetry	6	9	11	31	9	0.48	0.46	0.45	0.45	0.46	0.03	0.04	0.03	0.04	0.06	0.44	0.41	0.41	0.37	0.37	0.51	0.52	0.5	0.5	0.54
AP peak amplitude (mV)	6	9	11	31	9	77.79	76.64	75.24	81.09	73.8	8.86	7	5.49	7.23	5.34	62.04	63.14	69.62	68.98	64.78	85.07	86.12	83.9	94.16	82.11
AP halfwidth (ms)	6	9	11	31	9	0.23	0.26	0.26	0.23	0.28	0.01	0.04	0.02	0.04	0.08	0.22	0.19	0.23	0.18	0.21	0.25	0.32	0.3	0.34	0.45
Frequency Slope (Hz/pA)	6	9	11	31	9	0.43	0.38	0.4	0.35	0.41	0.14	0.15	0.12	0.1	0.14	0.22	0.22	0.17	0.21	0.17	0.6	0.73	0.63	0.58	0.61
Attenuation	6	9	11	31	9	1.23	1.16	1.23	1.16	1.23	0.09	0.07	0.15	0.08	0.15	1.1	1.1	1.04	1.06	1.04	1.34	1.34	1.52	1.47	1.48
Sag potential (mV)	6	9	11	31	9	1.26	1.44	1.71	1.13	1.71	0.42	1.06	0.65	0.5	0.9	0.58	0.62	0.47	0.48	0.45	1.65	4.06	2.7	2.47	2.81

## Sheet: Figure 3B
	Dendro-morphological types	Axo-morphological types	proMMT types	5 morphological types	UMAP_X	UMAP_Y
O100	Vertical	BC	Pthlh.2900055J20Rik.Npy	vBC	1.32	0.44
O102	Horizontal	BC	Synpr	hBC	1.01	0.4
O103	Vertical	BC	Pthlh.Snca	vBC	1.17	0.33
O104	Horizontal	BIC	Synpr	hBIC	0.27	-3.8
O106	Horizontal	BC	Synpr	hBC	-0.98	0.07
O109	Vertical	BC	Pthlh.Snca	vBC	-2.38	-0.8
O111	Vertical	BC	Pthlh.Snca	vBC	-0.06	-3.55
O113	Vertical	BC	Pthlh.2900055J20Rik.Pcp4	vBC	-3.22	0.06
O117	Vertical	BC	Pthlh.2900055J20Rik.Pcp4	vBC	-0.46	-3.7
O125	Horizontal	BIC	Pthlh.Snca	hBIC	-0.54	0.19
O127	Vertical	AAC	Pthlh.2900055J20Rik.Npy	vAAC	0.1	0.81
O128	Vertical	BC	Pthlh.Snca	vBC	-2.19	0.34
O129	Vertical	BC	Pthlh.Snca	vBC	0.24	-2.84
O130	Vertical	BC	Pthlh.Snca	vBC	-2.69	0.17
O131	Vertical	BC	Pthlh.2900055J20Rik.Pcp4	vBC	-2.14	-0.99
O132	Vertical	AAC	Pthlh.2900055J20Rik.Pcp4	vAAC	-1.15	-2.62
O134	Vertical	BIC	Synpr	vBIC	0.3	0.24
O135	Vertical	BC	Pthlh.2900055J20Rik.Pcp4	vBC	-0.02	0.62
O137	Vertical	BC	Pthlh.2900055J20Rik.Pcp4	vBC	-1.59	-2.86
O141	Vertical	BIC	Synpr	vBIC	0.09	-3.47
O145	Vertical	BC	Pthlh.Snca	vBC	0.06	-2.99
O147	Vertical	AAC	Pthlh.2900055J20Rik.Pcp4	vAAC	-0.26	0.35
O149	Vertical	AAC	Pthlh.2900055J20Rik.Pcp4	vAAC	-0.29	-0.03
O151	Horizontal	BIC	Synpr	hBIC	0.02	0.17
O159	Horizontal	BIC	Synpr	hBIC	-2.7	-1.52
O160	Vertical	BC	Pthlh.2900055J20Rik.Pcp4	vBC	-1.4	0.2
O162	Horizontal	BC	Pthlh.2900055J20Rik.Pcp4	hBC	-0.02	-0.27
O165	Vertical	BIC	Pthlh.2900055J20Rik.Npy	vBIC	0.33	-3.63
O171	Vertical	BC	Pthlh.2900055J20Rik.Pcp4	vBC	-0.81	-3.69
O24	Horizontal	BIC	Synpr	hBIC	0.59	-1.62
O31	Vertical	BIC	Synpr	vBIC	-3.19	0.01
O32	Vertical	BIC	Synpr	vBIC	-2.53	-2.04
O36	Vertical	BC	Pthlh.Snca	vBC	-2.34	0.09
O39	Vertical	BC	Pthlh.Snca	vBC	-1.7	-2.55
O41	Vertical	AAC	Pthlh.2900055J20Rik.Npy	vAAC	-2.19	1.05
O427	Horizontal	BIC	Pthlh.2900055J20Rik.Npy	hBIC	-0.42	1.3
O430	Vertical	BC	Pthlh.2900055J20Rik.Pcp4	vBC	-0.46	1.46
O433	Horizontal	BIC	Pthlh.2900055J20Rik.Pcp4	hBIC	-0.17	0.99
O434	Horizontal	BC	Pthlh.2900055J20Rik.Pcp4	hBC	-2.53	-2.06
O435	Vertical	BC	Pthlh.2900055J20Rik.Pcp4	vBC	0.42	0.37
O439	Horizontal	BC	Pthlh.2900055J20Rik.Pcp4	hBC	-0.45	1.44
O44	Vertical	BIC	Synpr	vBIC	-2.49	-1.8
O440	Horizontal	BC	Pthlh.2900055J20Rik.Npy	hBC	0.12	1.42
O454	Vertical	BC	Pthlh.2900055J20Rik.Npy	vBC	-1.51	0.71
O46	Vertical	BC	Synpr	vBC	-2.73	-0.44
O47	Vertical	BC	Pthlh.Snca	vBC	-2.81	0.86
O48	Vertical	BC	Pthlh.Snca	vBC	-3.15	-0.84
O49	Vertical	BC	Pthlh.2900055J20Rik.Pcp4	vBC	-2.89	-0.17
O52	Vertical	BC	Pthlh.2900055J20Rik.Pcp4	vBC	-1.06	-3.64
O54	Horizontal	BC	Pthlh.2900055J20Rik.Pcp4	hBC	-2.41	1.3
O55	Vertical	BC	Pthlh.2900055J20Rik.Pcp4	vBC	-0.25	-3.1
O56	Vertical	BIC	Pthlh.2900055J20Rik.Npy	vBIC	-2.63	1.12
O58	Horizontal	BC	Pthlh.2900055J20Rik.Pcp4	hBC	-2.68	-0.96
O60	Vertical	BC	Pthlh.2900055J20Rik.Pcp4	vBC	-3.37	-0.37
O61	Horizontal	BIC	Pthlh.2900055J20Rik.Npy	hBIC	-2.92	-1.09
O62	Vertical	BC	Pthlh.Snca	vBC	-1.08	-3.44
O65	Horizontal	BC	Synpr	hBC	-1.66	0.92
O66	Horizontal	BIC	Synpr	hBIC	-2.57	1.15
O71	Horizontal	BIC	Synpr	hBIC	-1.42	0.75
O73	Vertical	BC	Pthlh.2900055J20Rik.Pcp4	vBC	-1.26	-2.76
O76	Vertical	BIC	Pthlh.2900055J20Rik.Npy	vBIC	1.13	0.41
O78	Horizontal	BIC	Synpr	hBIC	0.35	1.43
O80	Vertical	BC	Pthlh.Snca	vBC	-2.92	-1.52
O87	Vertical	BIC	Synpr	vBIC	-2.87	-1.67
O89	Vertical	AAC	Pthlh.Snca	vAAC	0.44	-1.86
O90	Vertical	BC	Pthlh.Snca	vBC	0.56	-1.73

[truncated: 28 more sheets: Figure 4A-E, Figure 5B_1, Figure 5B_2, Figure 5B_3, Figure 5C_1, Figure 5C_2, Figure 5C_3, Figure 5D, Figure 6B-D, Figure 6E, Figure 6F, Figure 7A, Figure 7C, Figure S2A, Figure S2B, Figure S4A-F, Figure S5A, Figure S6A-E, Figure S7A, Figure S8A …]
